# Supplementary material for: Effects of parenting interventions for mothers with depressive symptoms and an infant: systematic review and meta-analysis
Source: BJPsych Open. 2020 Jan 13;6(1):e9. doi: 10.1192/bjo.2019.89 (PMC7001473; doi:10.1192/bjo.2019.89)
Supplement: Supplementary file 1 [file S2056472419000899sup001.zip]

Archive with 3 entries (3 files):
- BJO_1900089_supplementaryTables2and3.docx
- BJO_1900089_supplementaryTable1.docx
- For Proof_Supplementary file 1 Pubmed search.pdf
